# Supplementary material for: Synthesis, Characterization and Structure Properties of Biobased Hybrid Copolymers Consisting of Polydiene and Polypeptide Segments
Source: Polymers (Basel). 2021 Nov 4;13(21):3818. doi: 10.3390/polym13213818 (PMC8588293; doi:10.3390/polym13213818)
Supplement: Supplementary file 1 [file polymers-13-03818-s001.zip]

Archive with 1 entries (1 files):
- polymers-1440913-supplementary.pdf
